# Supplementary material for: The StkSR Two-Component System Influences Colistin Resistance in Acinetobacter baumannii
Source: Microorganisms. 2022 May 8;10(5):985. doi: 10.3390/microorganisms10050985 (PMC9146086; doi:10.3390/microorganisms10050985)
Supplement: Supplementary file 1 [file microorganisms-10-00985-s001.zip]

Archive with 1 entries (1 files):
- microorganisms-1637641-supplementary.pdf
